# Supplementary material for: Targeted Isolation of Antibiofilm Compounds from Halophytic Endophyte Bacillus velezensis 7NPB-3B Using LC-HR-MS-Based Metabolomics
Source: Microorganisms. 2024 Feb 19;12(2):413. doi: 10.3390/microorganisms12020413 (PMC10891937; doi:10.3390/microorganisms12020413)
Supplement: Supplementary file 1 [file microorganisms-12-00413-s001.zip]

Archive with 1 entries (1 files):
- microorganisms-2849418-supplementary.pdf
